# Supplementary material for: Whole-Genome Approach to Assessing Human Cytomegalovirus Dynamics in Transplant Patients Undergoing Antiviral Therapy
Source: Front Cell Infect Microbiol. 2020 Jun 15;10:267. doi: 10.3389/fcimb.2020.00267 (PMC7308726; doi:10.3389/fcimb.2020.00267)
Supplement: Table S1 — Information on samples, sequencing libraries, genomes assembled and genotyping results. [file Table_1.xlsx]

## Sheet: Sheet1
Analysis of data from Sydney, Glasgow and Hannover transplant recipients plasma and blood samples
SUMMARY DATA
Patient ID		SYD-1						SYD-2										GLA-1					GLA-2				GLA-3									GLA-4								HAN-1				HAN-2
Patient condition		transplant recipient						transplant recipient										transplant recipient					transplant recipient				transplant recipient									transplant recipient								transplant recipient
Sample type		Plasma	Plasma	Plasma	Plasma	Plasma	Plasma	Plasma	Plasma	Plasma	Plasma	Plasma	Plasma	Plasma	Plasma	Plasma	Plasma	Plasma	Plasma	Plasma	Plasma	Plasma	Plasma	Plasma	Plasma	Plasma	Plasma	Plasma	Plasma	Plasma	Plasma	Plasma	Plasma	Plasma	Plasma	Plasma	Plasma	Plasma	Plasma	Plasma	Plasma	Plasma	Plasma	Blood	Blood	Blood	Blood	Blood	Blood
Days after tranplant / reactivation*		113	131	155	186	413	449	44	51	159	166	173	177	184	198	205	219	237	250	255	260	263	0*	3*	10*	16*	0*	3*	5*	9*	12*	17*	19*	24*	31*	0*	8*	9*	10*	13*	17*	27*	30*	417	430	456	596	188	323
HCMV load (international units/ml)		694	21400	4070	8520	3950	NA	8425	5486	4682	23829	10579	16903	8534	6904	50727	68290	216615	341026	135162	76456	9484	471510	1690000	1202264	108568	384744	3235937	8128305	537658	83228	7723	6493	6787	ND	1030000	293370	213209	228857	712320	1000000	19679	5987	2242570	1080360	3043	1565	9295	44517
Library preparation	Dataset ID	SYD-1_T01	SYD-1_T02	SYD-1_T03	SYD-1_T04	SYD-1_T05	SYD-1_T06	SYD-2_T01	SYD-2_T02	SYD-2_T03	SYD-2_T04	SYD-2_T05	SYD-2_T06	SYD-2_T07	SYD-2_T08	SYD-2_T09	SYD-2_T10	GLA-1_T01	GLA-1_T02	GLA-1_T03	GLA-1_T04	GLA-1_T05	GLA-2_T01	GLA-2_T02	GLA-2_T03	GLA-2_T04	GLA-3_T01	GLA-3_T02	GLA-3_T03	GLA-3_T04	GLA-3_T05	GLA-3_T06	GLA-3_T07	GLA-3_T08	GLA-3_T09	GLA-4_T01	GLA-4_T02	GLA-4_T03	GLA-4_T04	GLA-4_T05	GLA-4_T06	GLA-4_T07	GLA-4_T08	HAN-1_T01	HAN-1_T02	HAN-1_T03	HAN-1_T04	HAN-2_T01	HAN-2_T02
	Genome copies for library	111.04	3424	651.2	1363.2	632	NA	1348	877.76	749.12	3812.64	1692.64	2704.48	1365.44	1104.64	8116.32	10926.4	43323	68205.2	27032.4	15291.2	1896.8	94302	338000	240453	21713.6	76948.8	647187	1625661	107532	16645.6	1544.6	1298.6	1357.4	ND	206000	58674	42641.8	45771.4	142464	200000	3935.8	1197.4	56064.3	27009	76.075	39.125	232.375	1112.92
	Pre-enrichment PCR cycles	12	12	12	12	12	12	12	12	12	12	12	12	12	12	12	12	12	12	12	12	12	12	12	12	12	12	12	12	12	12	12	2x12	2x12	12	12	12	12	12	12	12	12	12	12	12	12	2X12	12	12
	Post-enrichment PCR cycles	17	22	17	22	22	17	22	19	22	17	19	19	19	19	17	17	18	16	16	16	19	16	12	15	15	16	13	15	16	16	19	18	20	22	13	16	16	16	13	13	19	21	20	20	22	20	20	20
	Total trimmed reads (no.)	23014000	16172246	9135620	23943580	19038282	17955336	21021926	16702618	24483418	21607778	18207894	20596296	20454346	17795880	21084654	23241908	13683824	11664826	10019646	9336250	10232198	11318548	12131964	11059464	14040868	10932240	12402160	12186970	14593900	9919972	18482272	12825654	13719540	11655864	10063322	11410396	11430532	10704256	9960516	9127362	12908184	7556420	11445682	13792508	10534436	12896738	11779360	11591416
Strain Merlin reference	HCMV reads (no.)	1303942	13260563	761714	18044914	13606786	1804039	7527332	2471714	18458960	18358684	14936849	17534314	16919128	14433849	17875156	18821070	11770547	9767738	8317087	7404727	7654698	9630143	10502975	9647230	12122050	8690803	10450880	10092907	12076475	8074885	14732441	8691655	897814	309183	8790414	9847918	9753162	9282834	8390161	7842810	10602148	5092957	4838182	2901100	7788	9125	10946	48208
	HCMV reads (%)	5	81	8	75	71	10	35	14	75	84	82	85	82	81	84	80	86	83	83	79	74	85	86	87	86	79	84	82	82	81	79	67	6	2	87	86	85	86	84	85	82	67	42	21	0	0	0	0
	Average sequencing depth (reads/nt)	830	8464	486	11466	8668	1150	4803	1576	11780	11720	9534	11195	10802	9215	11411	12016	7514	6232	5310	4724	4887	6148	6705	6156	7733	5543	6668	6437	7696	5149	9382	5544	572	197	5606	6285	6227	5920	5352	5007	6766	3248	3090	1852	5	6	7	31
	Coverage extent (% genome)	97.7012	96.583	95.6121	96.659	97.0846	98.5011	95.7415	97.3405	96.1395	96.7175	96.4421	96.4349	95.8934	96.0343	96.7035	96.7201	97.9987	96.903	97.4479	96.7884	96.8359	97.0719	96.8987	97.408	97.2802	97.2149	97.1992	97.3566	97.4114	99.9996	97.0341	98.0102	96.6204	58.5484	96.2826	97.9325	96.406	96.0954	97.074	96.7209	96.2966	96.5737	98.1956	96.6781	40.1742	95.2323	35.2189	79.2787
	Average sequencing depth (unique reads/nt)	15	19	16	28	9	34	26	17	47	286	95	116	48	82	338	364	670	2283	737	793	159	1131	3367	3384	1250	1331	4458	3857	2218	700	225	207	26	1	1673	789	654	982	1990	2590	179	42	206	104	0.001	4	0.001	2
	Strains (no.)	2	2	1	1	2	2	2	2	2	2	2	2	2	2	2	2	1	1	1	1	1	1	1	1	1	1	1	1	1	2	1	1	1	1	1	1	1	1	1	1	1	1	1	1	1	1	1	1
	Genome size (nt)			235917					235797										236,114*				235742				235723									235508								235636
	Complete/incomplete genome (gaps no.)			Complete					Complete										Incomplete (3)				Complete				Complete									Complete								Complete
	Truncated genes			RL5A					RL5A										RL5A, UL1, UL111A, US7				None				UL1									None								None
	GenBank accession no.			MT044485					MT044480										MT044476				MT044481				MT044482									MT044477								MT044478
GENOTYPING ANALYSIS
Genotype	Sig sequence	Reads (no.)	Reads (no.)	Reads (no.)	Reads (no.)	Reads (no.)	Reads (no.)	Reads (no.)	Reads (no.)	Reads (no.)	Reads (no.)	Reads (no.)	Reads (no.)	Reads (no.)	Reads (no.)	Reads (no.)	Reads (no.)	Reads (no.)	Reads (no.)	Reads (no.)	Reads (no.)	Reads (no.)	Reads (no.)	Reads (no.)	Reads (no.)	Reads (no.)	Reads (no.)	Reads (no.)	Reads (no.)	Reads (no.)	Reads (no.)	Reads (no.)	Reads (no.)	Reads (no.)	Reads (no.)	Reads (no.)	Reads (no.)	Reads (no.)	Reads (no.)	Reads (no.)	Reads (no.)	Reads (no.)	Reads (no.)	Reads (no.)	Reads (no.)	Reads (no.)	Reads (no.)	Reads (no.)	Reads (no.)
RL5A-G1	ATTTTATCATTAAACCCCAATATT	737	9815	642	31503	23917	4442	6653	3464	25163	21371	10032	12197	13154	20007	23079	20193	14305	6704	4047	6575	3990	0	0	1	0	0	1	0	2	121	1	1	0	0	0	6	0	0	0	1	0	0	2	0	0	2	0	0
RL5A-G2	ATGTCCACGTTGAATTCAACTTAG*	0	0	0	0	0	0	78	0	309	1251	12	158	644	14	88	149	0	0	0	0	0	5309	4360	2147	3053	4340	5445	6348	4596	2444	3515	3742	421	204	3897	3547	3175	2805	2804	2833	3257	779	0	0	0	0	0	0
RL5A-G3	GCTTCCAAGTTGACGTAAGATCGT	0	0	0	0	0	0	0	0	0	0	0	0	0	0	0	0	0	0	0	0	0	0	0	0	0	0	0	0	0	0	0	0	0	0	0	0	0	0	0	0	0	0	0	0	0	0	0	0
RL5A-G4	GCGTCCAAGTTGACGTAAGACCAT	0	0	0	0	0	0	0	0	0	0	0	0	0	0	0	0	0	0	0	0	0	0	0	0	0	0	0	0	0	0	0	0	0	0	0	0	0	0	0	0	0	0	0	0	4	0	0	0
RL5A-G5	TCCCATCTTTTCCACTCGGTGGAA	0	0	0	0	0	0	0	0	0	0	0	0	0	0	0	0	0	0	0	0	0	0	0	0	0	0	0	0	0	2	0	0	0	0	0	0	0	0	1	0	0	0	2851	1324	0	15	0	0
RL5A-G6	TCCCATCTTTTCCATTCAGTGGAA	0	0	0	0	0	0	0	0	0	0	0	0	0	0	0	0	0	0	0	0	0	0	0	0	0	0	0	0	0	0	0	0	0	0	0	0	0	0	0	0	0	0	0	0	0	0	0	72
RL6-G1	CGCATCCACATATATCAACGTCAT	868	4486	630	21498	13401	370	0	18	0	0	0	3	0	0	0	0	0	0	2	0	0	0	0	1	0	0	0	0	0	49	125	0	20	0	0	1	1	0	0	0	0	0	4007	1056	0	2	0	0
RL6-G2	CAGATGGCTCCATTTCGTAGTCAT	303	0	0	54	307	1169	0	0	0	0	0	0	0	0	0	0	0	0	0	0	0	0	0	0	0	1	0	0	0	0	0	0	0	0	0	0	0	0	0	0	0	0	0	0	1	0	53	0
RL6-G3	GTATCCACTTGTTCAGGACCGTTA	0	9	0	0	0	0	4945	2574	13904	12756	5401	12836	8960	12442	16657	11670	8650	3224	1911	3143	1688	0	0	0	0	0	0	0	0	0	0	1	0	0	0	0	0	0	0	0	0	0	1	0	0	1	0	0
RL6-G4	CGTTGCCGTCATATTGCATATGGT	0	1	0	0	0	1	0	0	310	1362	434	581	98	71	982	443	0	3	2	0	0	6987	5228	3024	4304	5100	6264	8078	5795	3306	4993	5376	507	0	5403	5370	4164	4750	3890	4497	5730	3173	0	0	0	0	0	0
RL6-G5	GTATCCACTTGAATGTTGCC	0	0	0	0	0	0	0	0	0	0	0	0	0	0	0	0	0	0	0	0	0	0	0	0	0	0	0	0	0	0	0	0	0	0	0	0	0	0	0	0	0	0	0	0	0	0	0	0
RL6-G6	CCAATGGCTCCATCTAGTAGTCAT	0	0	0	0	0	0	0	0	0	0	0	0	0	0	0	0	0	0	0	0	0	0	0	0	0	0	0	0	0	0	0	0	0	0	0	0	0	0	0	0	0	0	0	0	0	0	0	0
RL6-G7	TATTGACGTCATATGTATGATTAC	0	0	0	0	0	0	0	0	0	0	0	0	0	0	0	0	0	0	0	0	0	0	0	0	0	0	0	0	0	0	0	0	0	0	0	0	0	0	0	0	0	0	0	0	0	0	0	0
RL12-G1A	AATGCAAATGAAAACGTCACTACA	231	4905	1101	10952	11186	198	74	9	98	746	441	23	0	121	313	172	0	0	0	0	0	0	0	0	0	0	0	0	0	0	0	0	0	0	0	0	0	0	0	0	0	0	0	0	0	0	0	5
RL12-G1B	TCATGGTAAATGTAACTGAAAACG	0	0	0	0	0	0	0	0	0	0	0	0	0	0	0	0	0	1	0	0	0	0	0	0	0	0	0	0	0	0	0	0	0	0	0	0	0	0	0	0	0	0	0	0	0	0	0	0
RL12-G2	CAATGGTAACAAATACAACTCAAA	0	0	0	0	0	0	0	0	0	0	0	0	0	0	0	0	0	1	0	0	0	1512	1363	1121	1002	2	0	0	0	0	0	0	0	0	0	0	0	0	0	0	0	0	0	0	0	0	0	0
RL12-G3	TAATAAATACAACTGAAAACAGTA	0	0	0	0	0	0	0	0	0	0	0	0	0	0	0	0	0	0	0	0	0	0	0	0	0	0	0	0	0	0	0	0	0	0	0	0	0	0	0	0	0	0	0	0	6	0	0	0
RL12-G4A	AATACCTCATTTATGAGCACGCCA	0	0	0	0	0	0	0	0	0	0	0	0	0	0	0	0	0	1	0	0	0	0	0	0	0	0	0	0	0	0	0	0	0	0	0	2	0	0	0	0	0	0	3778	1714	0	2	14	0
RL12-G4B	CTTCGCACAACGTATCCACTAATA	4	4	1	0	0	3	6908	627	28223	19587	12104	11757	9444	14813	17790	19403	0	0	0	0	0	0	0	0	0	1	0	0	0	0	0	0	0	0	0	0	0	0	0	0	0	0	0	0	0	0	0	91
RL12-G5	CTATGGATAACACTACGTCCAACC	0	0	0	0	0	0	0	0	0	0	0	0	0	0	0	0	0	0	0	0	0	0	0	0	0	0	0	0	0	0	0	0	0	0	0	0	0	0	0	0	0	0	0	0	0	0	0	0
RL12-G6	TAATCTAACCACACATGGAGATTA	0	0	0	0	0	0	0	0	0	0	0	0	0	0	0	0	0	2	2	1	0	0	1	0	1	0	0	4	0	0	1	0	0	0	5769	9251	7822	6196	6063	6347	8028	5508	0	0	0	0	0	0
RL12-G7	CAGTTTACAACACCACGTACATTC	0	0	0	0	0	0	0	0	0	0	0	0	0	0	0	0	0	0	0	0	0	0	0	0	0	0	0	0	0	0	0	0	0	0	0	0	0	0	0	0	0	0	0	0	0	0	0	0
RL12-G8	CCATTCATAACACTACGTACAGTC	0	0	0	0	7268	1437	0	9	0	0	0	0	0	0	0	0	3	0	0	0	0	0	0	0	0	0	0	0	0	180	0	2	0	0	0	0	0	0	0	1	0	0	0	0	0	0	0	0
RL12-G9	ACAGCACCGTGTTTACTATGAGCA	0	0	0	0	0	0	0	0	0	0	0	0	0	0	0	0	0	0	0	0	0	0	0	0	0	0	0	0	0	0	0	0	0	0	0	0	0	0	0	0	0	0	0	0	0	0	0	0
RL12-G10	CAGACATGACCGCAACAATTATTA	0	0	0	0	0	0	0	0	0	0	0	0	0	0	0	0	2919	1273	1098	1575	987	0	1	0	0	1510	1948	2002	1365	1394	515	1283	71	0	0	0	0	0	2	0	0	0	0	0	0	0	0	0
RL13-G1	ATCAGCAACCACTTCAACGCTTTC*	546	8609	874	12460	41149	436	0	0	853	2060	219	100	0	380	280	492	0	0	0	0	0	0	0	0	0	0	0	0	0	0	0	0	0	0	0	0	0	0	0	0	0	1	0	0	0	0	0	0
RL13-G2	GCGAATATTAACAACGTTCTCTAC	0	0	0	0	0	0	0	0	0	0	0	0	0	0	0	0	0	0	0	0	0	3087	2732	2049	2451	1	0	0	1	0	0	0	0	0	0	2	1	0	0	0	0	2	0	0	0	0	0	0
RL13-G3	AGCATTCATACCACTCCCTGGTTG	0	0	0	0	0	0	0	0	0	0	0	0	0	0	0	0	0	0	0	0	0	0	0	0	0	0	0	0	0	0	0	0	0	0	0	0	0	0	0	0	0	0	0	0	0	0	0	0
RL13-G4A	TACAAAGTCGTCGGCAATAACCAC	0	0	0	0	0	0	0	0	0	0	0	0	0	0	0	0	0	0	0	0	0	0	0	0	0	0	0	0	0	0	0	0	0	0	0	4	0	0	0	0	0	0	3131	1508	0	5	0	0
RL13-G4B	TACAAAACCGTCGAAAACAACCAC	1	11	0	0	0	3	4339	1054	16879	17824	17547	20114	19185	10582	19821	19082	0	0	0	0	0	0	0	0	0	0	0	0	0	0	0	0	0	0	0	0	0	0	0	0	0	0	0	0	0	0	0	0
RL13-G5	AAAAGGCACGCAAATATCCACAAG	0	0	0	0	0	0	0	0	0	0	0	0	0	0	0	0	0	0	0	0	0	0	0	0	0	0	0	0	0	0	0	0	0	0	0	0	0	0	0	0	0	0	0	0	0	0	0	0
RL13-G6	AACATGCGGTCGTAGCTACGAAGT	0	0	0	0	0	0	0	0	0	0	0	0	0	0	0	0	0	0	0	0	0	0	0	1	0	1	0	1	0	0	3	0	0	0	4825	6275	6926	5216	5271	5051	6104	1528	0	0	0	0	0	0
RL13-G7	CAGCTTCATCAACCATACTATCTC	0	0	0	0	0	0	0	0	0	0	0	0	0	0	0	0	0	0	0	0	0	0	0	0	0	0	0	0	0	0	0	0	0	0	0	0	0	0	0	0	0	0	0	0	0	0	0	0
RL13-G8	CAGCGTCGTCAACCATAATATCTC	119	0	0	0	0	1164	0	0	0	0	0	0	0	0	0	0	2	0	10	0	0	0	0	0	0	0	0	0	0	45	0	0	0	0	0	0	0	0	0	0	0	0	1	1	0	3	0	0
RL13-G9	AACCATCCATATATCCACAAAATC	0	0	0	0	0	0	0	0	0	0	0	0	0	0	0	0	0	0	0	0	0	0	0	0	0	0	0	0	0	0	0	0	0	0	0	0	0	0	0	0	0	0	0	0	0	0	0	0
RL13-G10	AACAAAACCGTTGATAGCAACCAC	0	0	0	0	0	0	0	0	0	0	0	0	0	0	0	0	4598	2175	2007	3142	1836	0	0	0	1	2521	3523	3893	3348	2232	2233	2271	66	0	0	0	0	0	5	0	0	0	0	0	0	0	19	0
UL1-G1	ATTCCAGTTTCTGGAACTACGGCA	334	13566	417	12614	389	759	0	0	179	1109	637	476	0	523	306	659	0	0	0	0	0	0	0	0	0	0	0	0	0	0	0	0	0	0	0	0	0	0	0	0	0	0	0	0	0	0	0	7
UL1-G2	ATTCCAGCTTCTGGAACTATGGCG*	0	0	0	0	0	0	0	0	0	0	0	0	0	0	0	0	0	0	0	0	0	2922	2579	1503	2661	1	0	1	0	1	0	0	0	0	0	3	2	1	1	0	0	0	0	0	0	0	0	0
UL1-G3	TCAACATATAGAAACACTCATTAC	0	0	0	0	0	0	0	0	0	0	0	0	0	0	0	0	0	0	0	0	0	0	0	0	0	0	0	0	0	0	0	0	0	0	0	0	0	0	0	0	0	0	0	0	0	0	26	0
UL1-G4	CAATAATCCCTGTAATTATTCCAG	2	9	0	0	0	0	5639	3042	25064	18320	16433	17279	8955	17548	19006	16604	0	0	0	0	0	0	0	1	0	0	0	0	1	0	0	0	0	0	0	7	0	0	0	0	0	0	3049	1024	0	14	0	15
UL1-G5	TGACAATCCCTGCAATTATTCCAG	0	0	0	0	0	0	0	0	0	0	0	0	0	0	0	0	13	0	2	5	3	0	0	0	0	3	4	4	3	6	2	3	0	0	0	0	0	0	0	0	0	0	0	0	0	0	0	0
UL1-G6	GTAATTCAGGGAGATACAGTTTAT	0	1	0	0	0	0	0	0	0	0	0	0	0	0	0	0	0	2	2	1	0	3	1	0	1	0	1	6	0	0	2	0	0	0	5259	6980	7206	6068	5701	5674	6217	3169	0	0	0	0	0	0
UL1-G7	TGCGGTTGGACACCGTTTTTCTTT	0	0	0	0	0	0	0	0	0	0	0	0	0	0	0	0	0	0	0	0	0	0	0	0	0	0	0	0	0	0	0	0	0	0	0	0	0	0	0	0	0	0	0	0	0	0	0	0
UL1-G8	TGCGGTTGGACACCATTTTACTCG	85	0	0	0	3839	1316	0	5	0	0	0	0	0	0	0	0	1	0	0	0	57	0	0	0	11	0	0	0	0	56	0	0	0	0	0	0	0	0	0	0	0	0	1	0	0	4	0	0
UL1-G9	TACAAATACCCATCACAGTAGCTG	0	0	0	0	1	0	0	0	0	0	0	0	0	0	0	0	0	0	0	0	0	0	0	0	0	0	0	0	0	0	0	0	0	0	0	0	0	0	0	0	0	0	0	0	0	0	0	0
UL1-G10	CTAATTCAGGAAGACACAGTTTAT	0	0	0	0	0	0	0	0	0	0	0	0	0	0	0	0	8827	3133	3038	4767	3712	0	0	0	0	4581	5216	7151	6538	3899	5554	5735	339	335	1	0	0	0	6	1	0	0	0	3	21	0	0	0
UL9-G1	CCTGTACACAATTCATTAACAATA	1421	18416	988	35485	18741	728	0	17	0	0	0	5	0	0	0	0	0	0	0	0	1	6592	6049	6740	7208	6242	8890	12462	11599	6189	6877	6912	258	0	1	7	0	0	11	0	2	3	4520	2294	0	24	0	0
UL9-G2	ACAACATACAGTAGAAACTATTAT	0	0	0	0	0	0	0	0	0	0	0	0	0	0	0	0	0	0	0	0	0	0	0	0	0	0	0	0	0	0	9	0	0	0	0	1	0	0	0	0	0	0	0	0	0	0	0	0
UL9-G3	CCCACACAAAAGTCACCCAAAACA	0	0	0	0	0	0	0	0	0	0	0	0	0	0	0	0	0	0	0	0	0	0	0	0	0	0	0	0	0	0	0	0	0	0	0	0	0	0	0	0	0	0	0	0	0	0	0	0
UL9-G4	ACTACATATAGTAGAAATTACTAT	0	0	0	0	0	0	1002	686	79	943	37	961	432	172	535	445	0	0	0	0	0	0	0	0	0	0	0	0	0	0	0	0	0	0	0	0	0	0	0	0	0	0	0	0	0	0	0	0
UL9-G5	CCCGTACGCAGCTCATACACAACA	0	0	0	0	0	0	0	0	0	0	0	0	0	0	0	0	0	0	0	0	0	0	0	0	0	0	0	0	0	0	0	0	0	0	0	0	0	0	0	0	0	0	0	0	0	0	0	0
UL9-G6	TCCACACGTAATTCATTAACGATA	0	0	0	0	0	0	0	0	0	0	0	0	0	0	0	0	0	0	0	0	0	0	0	0	0	0	0	0	0	0	0	0	0	0	0	1	0	0	0	0	0	0	0	0	0	0	0	10
UL9-G7	CCCACACATAATCTATTAACAGCA	0	0	0	0	0	0	0	0	0	0	0	0	0	0	0	0	0	1	0	0	0	2	0	0	1	0	0	2	0	1	0	0	0	0	4590	6710	8004	5536	5254	5643	7317	3295	0	0	0	0	0	0
UL9-G8	CCACACATAATTCATTAACAATGT	0	0	0	0	0	0	0	0	0	0	0	0	0	0	0	0	6028	2920	2398	4049	4186	0	0	0	0	0	0	2	0	0	1	0	0	0	0	0	2	0	0	0	0	1	0	28	0	0	0	0
UL9-G9	TCCACATATAATTCATTAACTATA	450	7	1	265	3	917	2145	2513	20288	16135	11486	17771	20296	11325	22226	17811	0	0	0	0	0	0	0	0	0	0	0	0	0	0	0	0	0	0	0	0	0	1	0	0	0	0	0	0	4	0	30	0
UL11-G1	CGATGGACTTTAGACACATGTTAC	249	2	0	0	148	584	894	2	103	3223	54	46	0	1239	1795	468	0	0	0	0	0	0	0	0	0	0	0	0	8	246	0	1	0	0	0	0	0	0	2	0	0	0	4590	2364	0	6	0	64
UL11-G2	CACATTATCATAAACCTCCCGGAT	0	0	0	0	0	0	0	0	0	0	0	0	0	0	0	0	0	0	0	0	0	0	0	0	0	0	0	0	0	0	0	0	0	0	0	0	0	0	0	0	0	0	0	0	0	0	0	0
UL11-G3	AATCAACATCACCATAAATTTCCC	355	7750	1176	36282	8378	836	0	12	0	0	0	2	0	0	0	1	0	2	0	0	0	6930	6330	8551	6573	0	1	3	0	0	1	0	0	0	3428	4740	4748	3727	3557	4292	4845	3551	0	0	0	0	0	0
UL11-G4	CAATTGGCTTCACAGTCGACATCA	0	0	0	0	0	0	0	0	0	0	0	0	0	0	0	0	0	0	0	0	1	0	0	1	1	4761	6162	7235	6184	3711	2536	4637	408	10	0	0	0	0	7	0	1	0	0	0	0	0	0	0
UL11-G5	AGTACGCATCGCCATAGAGCTCCC	2	12	0	0	1	0	1546	2205	9883	10929	7527	10652	9488	6835	11927	13869	0	0	0	0	0	0	0	0	0	0	0	0	0	0	0	0	0	0	0	0	0	0	0	0	0	0	0	0	0	0	0	0
UL11-G6	TCAATGTAACGGAAGAATATACTG	0	0	0	0	0	0	0	0	0	0	0	0	0	0	0	0	0	0	0	0	0	0	0	0	0	1	0	0	0	0	0	0	0	0	1	0	0	0	0	0	0	0	0	0	0	0	0	0
UL11-G7	GACCGCGTTCGTACACCAATCCCA	0	0	0	0	0	0	0	0	0	0	0	0	0	0	0	0	8958	5978	2938	4076	3323	0	0	0	0	0	1	0	0	0	0	0	0	11	0	0	0	0	0	0	0	0	0	8	0	0	0	0
UL73-G1	AACCTCTGCAACTACATCAAAGTC	0	0	0	0	0	0	0	0	0	0	0	0	0	0	0	0	0	0	0	0	0	0	0	0	0	0	0	0	0	0	0	0	0	0	0	0	0	0	0	0	0	0	0	0	0	0	5	0
UL73-G2	CCAAGTCCTTCTAGTGTGTCGACG	710	4995	1291	9679	488	305	0	2	0	0	0	2	0	0	0	0	0	0	0	1	0	0	0	0	1	3911	5642	6853	10004	6767	11882	9872	1113	97	1	0	0	0	12	0	0	1	0	0	0	0	0	0
UL73-G3A	AATCGTCCAGTTCTAGCGTGTCAA	0	0	0	0	0	0	0	0	0	0	0	0	0	0	0	0	4900	7114	6283	5505	5435	0	0	0	0	0	0	0	0	0	1	0	0	0	2	0	0	0	0	0	0	0	0	0	0	0	0	0
UL73-G3B	CCGAGTCCTCCTAGTTCTAGTGTA	0	0	0	0	0	0	0	0	0	0	67	0	0	998	10	0	0	0	0	0	0	0	0	0	0	0	0	0	0	0	0	0	0	0	0	0	0	0	0	0	0	0	2389	2562	0	2	0	0
UL73-G4A	ACAACTGCAACAACTTCTACAACA	0	0	0	0	0	0	0	0	0	0	0	0	0	0	0	0	0	0	0	0	0	6860	5693	17262	18858	8	1	5	0	0	0	0	0	0	0	7	0	1	1	0	0	8	0	0	0	0	0	0
UL73-G4B	AGTCCCTCTAGCTCTACTCACACC	2	4	0	1	0	2	4040	2499	12662	15096	16483	28409	16794	9410	11912	20147	0	5	0	0	0	7	7	24	14	1	0	6	0	0	0	0	0	0	4980	9214	11232	10142	10095	9098	13744	3893	0	0	0	0	0	0
UL73-G4C	AGTCCTTCTAGCTCTACTCGCACC	0	0	0	0	0	0	0	0	0	0	0	0	0	0	0	0	0	0	0	0	0	1	1	2	0	0	0	0	0	0	0	0	0	0	0	0	0	0	0	0	0	0	0	0	0	0	0	0
UL73-G4D	CGTCCCTCTAGTTCTACTCACGCC	1	371	0	0	18569	458	0	19	0	0	0	0	0	0	0	0	2	0	1	0	0	0	0	0	0	1	0	0	0	66	0	0	1	0	0	0	1	0	0	0	0	0	3	2	0	2	0	0
UL74-G1A	GTACCAAGCCCCTCCAAGGACGAT	0	0	0	0	0	0	0	0	0	0	0	0	0	0	0	0	0	0	0	0	0	0	0	0	0	0	0	0	0	0	0	0	0	0	0	0	0	0	0	0	0	0	0	0	0	0	0	0
UL74-G1B	GTAGACAGTACTTTACCTGACCAG	0	0	0	0	0	0	0	0	0	0	0	0	0	0	0	0	5007	4437	5802	4807	5374	0	2	0	1	0	0	0	0	3	0	0	0	0	0	0	0	0	2	1	0	0	0	0	0	0	0	0
UL74-G1C	GTACTGTACCTAACCAGTAACGTC	0	0	0	0	0	0	0	0	0	0	0	0	0	0	0	0	0	0	0	0	0	0	0	0	0	0	0	0	0	0	0	0	0	0	0	0	0	0	0	0	0	0	0	0	0	0	1	0
UL74-G2A	CCATATCCTAGGACGAAATGGTGC	0	0	0	0	0	0	0	0	0	0	0	23	0	0	0	0	0	0	0	0	0	0	0	0	0	0	0	0	0	0	0	0	0	0	0	0	0	0	0	0	0	0	2347	1199	0	1	0	0
UL74-G2B	GTACTTTACCTATCCAGGGACGTC	693	7057	557	2797	0	372	0	0	0	0	0	2	0	0	0	5	0	0	0	0	0	0	0	1	1	2264	2832	3411	5160	4972	12687	7110	437	197	0	0	0	0	2	1	0	1	0	0	0	0	0	6
UL74-G3	TTTGATAATACCCTGCCATAGGGA	0	0	0	0	0	0	0	0	0	0	0	0	0	0	0	0	0	0	0	0	0	3227	3189	5494	10914	4	0	2	1	0	0	0	0	0	0	5	0	0	0	0	0	6	0	0	0	0	0	0
UL74-G4	TGACTCTTTACTCGAAAACGCGCT	3	7	0	0	0	1	9175	3639	13962	12493	16261	23473	20445	9369	11470	14261	0	0	1	1	0	3	0	1	0	0	0	1	0	0	0	0	0	0	3537	5735	7315	6297	7374	5776	8411	1963	0	0	0	0	0	0
UL74-G5	TAAGATAGCACGGTATACGGCCAG	468	0	0	0	2973	133	0	2	0	0	0	0	0	0	0	0	0	0	0	0	10	0	0	0	0	0	0	1	0	86	0	2	0	0	0	0	0	0	0	0	0	0	3	0	0	1	0	0
UL120-G1A	TATTGTGTGTTCTTTGATGTACTG	0	0	0	0	0	0	0	0	0	0	0	0	0	0	0	0	0	0	0	0	0	0	0	0	0	4796	5723	7509	7671	2770	6463	3989	342	0	0	4	2	0	6	0	0	0	0	0	0	0	0	0
UL120-G1B	ATATTGTGTGTTTTTTGGAGTACT	638	5682	202	13800	595	348	2189	491	7020	5563	5662	9854	4082	7408	7225	6742	0	0	0	0	0	0	0	0	0	0	0	0	0	0	0	0	0	0	0	0	0	0	0	0	0	0	0	0	0	0	0	0
UL120-G2A	TGGTGAGAAAGCGTGTTTTCAACG	119	162	0	0	14652	243	921	17	2462	362	51	14	0	393	725	76	0	1	0	0	0	5724	4526	5130	4100	1	0	1	1	0	0	0	0	0	1	2	0	0	2	0	1	1	3132	1362	0	5	0	0
UL120-G2B	AAACTGTGTGTTCTGTGGAATACT	0	0	0	0	0	0	0	0	0	0	0	0	0	0	0	0	0	0	0	0	0	0	0	0	0	0	0	0	0	0	0	0	0	0	0	0	0	0	0	0	0	0	0	0	0	0	0	0
UL120-G3A	CCGTGTATCCCGTGGAATACTGAT	0	0	0	0	0	0	0	0	0	0	0	0	0	0	0	0	7203	3694	1997	2378	2459	1	0	0	1	0	0	3	0	1	0	0	5	0	4231	5418	5404	4475	3976	3562	4665	1690	0	0	0	0	0	0
UL120-G3B	TCGTGTGTTATGTGGAATACTGAT	0	0	0	0	0	0	0	0	0	0	0	0	0	0	0	0	2	0	0	0	0	0	0	0	0	0	0	0	0	0	0	1	2	0	0	0	0	0	0	0	0	0	1	0	0	4	0	0
UL120-G4A	GTACGATGCGGAAGGACGATCATC	0	0	0	0	0	0	0	0	0	0	0	0	0	0	0	0	0	0	0	0	0	0	0	0	0	0	0	0	0	0	0	0	0	0	0	0	0	0	0	0	0	0	0	0	0	0	0	0
UL120-G4B	TGTGTACGGTGCGGGAGAACGATC	0	0	0	0	0	0	0	0	0	0	0	0	0	0	0	0	0	0	0	0	0	0	0	0	0	0	0	0	1	87	0	0	0	0	0	0	0	0	0	0	0	0	0	0	0	0	0	0
UL146-G1	TTCGTTATGTTAACATTATACCAC	0	0	0	0	0	0	0	3	0	22	1	3	2	130	5	11	5772	1581	1957	2624	2087	3	2	0	0	0	0	2	1	1	0	0	0	0	3812	4421	5044	4172	3540	3087	5181	2850	1	0	0	1	0	0
UL146-G2	TTATTCCTTCAGACCTACTAGGGT	0	0	0	0	0	0	0	0	0	0	0	0	0	0	0	0	0	0	4	0	0	0	0	0	4	0	0	0	0	72	0	0	0	0	0	5	0	0	0	0	0	0	0	0	0	0	0	0
UL146-G3	TTATTGTTTGACAGCTATTAAGGT	0	0	0	0	0	0	0	0	0	0	0	0	0	0	0	0	0	0	0	0	0	0	0	0	0	0	0	0	0	0	0	0	0	0	0	0	0	0	0	0	0	0	0	0	0	0	0	0
UL146-G4	CCACTAGAAAAGGTAGGCTTAGTA	0	0	0	0	0	0	0	0	0	0	0	0	0	0	0	0	0	0	0	0	0	0	0	0	0	0	0	0	0	0	0	0	0	0	0	0	0	0	0	0	0	0	0	0	0	0	0	0
UL146-G5	CGAGTATTCGATCTTTGTACTACT	0	0	0	0	0	0	0	0	0	0	0	0	0	0	0	0	0	0	0	0	0	0	0	0	0	0	0	0	0	0	0	0	0	0	0	0	0	0	0	0	0	0	0	0	0	0	0	0
UL146-G6	TTAACTTGGTGGAGTAAACGATTT	0	0	0	0	0	0	0	0	0	0	0	0	0	0	0	0	0	0	0	0	0	0	0	0	0	0	0	0	0	0	0	0	0	0	0	0	0	0	0	0	0	0	0	0	0	0	0	0
UL146-G7	TTATTTCCAACGCGGACGTTTGTT	0	0	0	0	0	0	65	0	0	727	162	116	644	42	919	33	0	0	0	0	0	0	0	0	0	0	0	0	0	0	0	0	0	0	0	0	0	0	0	0	0	0	0	0	0	0	0	0
UL146-G8	AGTCGCCAAGGCGGGTGTCTATTG	0	0	0	0	0	0	0	0	0	0	0	0	0	0	0	0	0	0	0	0	0	0	0	0	0	0	0	0	0	0	0	0	0	0	0	0	0	0	0	0	0	0	0	0	0	0	0	0
UL146-G9	TTAAAATTTTAGTTTCCAAGGCGG	0	0	0	0	0	0	0	0	0	0	0	0	0	0	0	0	0	0	0	0	0	0	0	0	0	0	0	0	0	0	0	0	0	0	0	0	0	0	0	0	0	0	0	0	0	0	0	0
UL146-G10	TAATTTCAGTCCTTTTTTCTACTT	0	0	0	0	0	0	0	0	0	0	0	0	0	0	0	0	0	0	0	0	0	0	0	0	0	0	0	0	0	0	0	0	0	0	0	0	0	0	0	0	0	1	0	0	4	0	0	0
UL146-G11	ATCCAACCATTTTGATAAATGGTG	0	0	0	0	0	0	0	0	0	0	0	0	0	0	0	0	0	0	0	0	0	0	0	0	1	4293	5092	5722	5008	3300	3917	3703	361	0	2	5	0	0	8	0	0	0	0	0	0	0	0	0
UL146-G12	CCCAAGCATACGGTCTTGCCTTGG	880	9371	541	7948	2706	979	0	2	0	0	0	5	0	0	0	2	0	0	0	0	0	0	0	0	0	0	0	0	0	0	0	0	0	0	0	0	0	0	0	0	0	0	0	0	0	0	0	0
UL146-G13	CTAAATCATTATATTTTTTCGACC	0	0	0	0	0	0	0	0	0	0	0	0	0	0	0	0	0	0	0	0	0	0	0	0	0	0	0	0	0	0	0	0	0	0	0	0	0	0	0	0	0	0	2582	728	0	1	0	0
UL146-G14	TTATAATTTCCATTTTGGACGTTT	0	0	0	0	0	0	0	0	0	0	0	0	0	0	0	0	0	0	0	0	0	4205	3556	1932	3291	1	0	0	0	1	0	0	0	0	0	5	0	0	1	0	0	4	0	0	0	0	0	0
UL139-G1A	GCGCGAGCTGTGGCGCCCCCAAAT	0	0	0	0	0	0	0	0	0	0	0	0	0	0	0	0	0	0	5	6	0	0	0	0	0	0	0	0	0	37	1	0	0	0	0	1	16	0	0	0	0	0	0	0	0	0	0	0
UL139-G1B	GAGCTGTGATACCTCCCAAGTACT	0	0	0	0	0	0	0	0	0	0	0	0	0	0	0	0	0	0	0	0	0	0	0	0	0	0	0	0	0	0	0	0	0	0	0	0	0	0	0	0	0	0	0	0	0	0	0	0
UL139-G2	AAGACGAAGTAGATTGACTGGAAT	0	0	0	0	0	0	1	19	148	663	1170	4	0	0	469	162	4763	3588	1828	2322	2366	0	0	0	2	3817	4945	7568	6665	2176	5029	2526	88	66	1	0	1	0	7	1	1	0	0	0	0	0	0	28
UL139-G3	AATTATTGCCGCCAAAACCATTAA*	841	7814	159	9815	0	213	0	0	0	0	0	0	0	0	0	0	0	0	0	0	0	0	0	0	0	0	0	0	0	0	0	0	0	0	0	0	0	0	0	0	0	0	0	0	0	1	0	0
UL139-G4	ACTGCCGTTAGAGGCATTAATACA	0	6	0	130	9732	433	1697	166	16750	7047	7588	6575	10206	6327	6680	5513	0	1	0	0	0	4034	3243	2502	2176	2	0	0	1	1	0	0	0	0	0	7	2	0	0	0	0	4	1948	651	0	0	0	0
UL139-G5	ACCAGGTACCGTTTGTGCCATCGA	0	0	0	0	0	0	0	0	0	0	0	0	0	0	0	0	0	4	0	0	0	0	0	0	0	0	0	5	0	0	1	0	0	0	4731	5045	4671	4171	3624	3478	4436	1746	0	0	0	0	0	0
UL139-G6	AATTACTGCCGCCAAAAGCTTGAA	0	0	0	0	0	0	0	0	0	0	0	0	0	0	0	0	0	0	0	0	0	0	0	0	0	0	0	0	0	0	0	0	0	0	0	0	0	0	0	0	0	0	0	0	0	0	0	0
UL139-G7	AATTACTGCCACCAAAGGCTTGAA	0	0	0	0	0	0	0	0	0	0	0	0	0	0	0	0	0	0	0	0	0	0	0	0	0	0	0	0	0	0	0	0	0	0	0	0	0	0	0	0	0	0	0	0	0	0	0	0
UL139-G8	GAGTTGTGGGACTGTCCAATTACT	0	0	0	0	0	0	0	0	0	0	0	0	0	0	0	0	0	0	0	0	0	0	0	0	0	0	0	0	0	0	0	0	0	0	0	0	0	0	0	0	0	0	0	0	0	0	0	0
Control	GACTAG	716444	287686	267947	468173	421652	513568	540279	474031	533845	450509	426346	521019	509595	373292	435201	543840	306048	289592	281145	248665	294317	212812	217060	240622	351380	204685	221883	225272	313218	237891	462162	333551	397902	331543	205825	259115	274214	254161	255384	221268	334344	204630	270841	376956	160	380914	804	342073
RL5A-G2_modified	ATGTCCACGTTGAATTTAACTTAG
RL13-G1_modified	ATCAACAACTACTTCAACGCTTTC
UL1-G2_redesigned	CACAATGTAACACTAAACTACTAT
UL139-G3_modified	AATTATTGCCGTCAAAACCATTAA
NA	Data not available
[truncated: 14 more columns]
